# Supplementary material for: Traditional Herbal Medicine-Derived Sulforaphene LFS-01 Reverses Colitis in Mice by Selectively Altering the Gut Microbiota and Promoting Intestinal Gamma-Delta T Cells
Source: Front Pharmacol. 2018 Jan 9;8:959. doi: 10.3389/fphar.2017.00959 (PMC5767259; doi:10.3389/fphar.2017.00959)
Supplement: Supplementary file 1 [file Table_1.XLSX]

## Sheet: Sheet1
Table S1: The drug sensitive test determined by the agar diffusion method.
Concentration Species	80mM(mm)	40mM(mm)	20mM(mm)	10mM(mm)	DMSO(mm)	Testing time
EIEC(K88)	22	20	16	14	7	3/23/2017
	23	19	17	15	7	3/22/2017
	20	18	15	12	7	3/21/2017
Average	21.6667	19	16	13.6667	7
ETEC3	20	18	16	8	7	3/23/2017
	22	16	14	13	7	3/22/2017
	19	16	13	9	7	3/21/2017
Average	20.3333	16.6667	14.3333	10	7
S.aureus	22	19	16	13	7	3/23/2017
S.aureus	23	20	17	15	7	3/22/2017
S.aureus	24	19	16	14	7	3/21/2017
Average	23	19.3333	16.3333	14	7
P.aeruginosa	19	16	12	10	7	3/23/2017
	19	16	12	9	7	3/22/2017
	20	27	13	10	7	3/21/2017
Average	19.3333	19.6667	12.3333	9.66667	7
B.cereus	30	26	19	16	7	3/23/2017
	27	25	20	16	7	3/22/2017
	25	21	19	14	7	3/21/2017
Average	27.3333	24	19.3333	15.3333	7
K.pneumoniae	19	12	11	9	7	3/23/2017
	16	15	11	10	7	3/22/2017
	14	12	10	8	7	3/21/2017
Average	16.3333	13	10.6667	9	7
S.typhimurium	25	21	16	12	7	3/23/2017
	26	22	16	14	7	3/22/2017
	24	21	15	13	7	3/21/2017
Average	25	21.3333	15.6667	13	7
S.flexneri	25	23	19	16	7	3/23/2017
	29	26	24	19	7	3/22/2017
	26	23	20	15	7	3/21/2017
Average	26.6667	24	21	16.6667	7
V.parahaemolyticus	27	22	19	16	7	3/23/2017
	25	23	19	15	7	3/22/2017
	26	20	19	16	7	3/21/2017
Average	26	21.6667	19	15.6667	7
P.vulgaris	24	22	18	14	7	3/23/2017
	24	19	16	13	7	3/22/2017
	25	20	17	15	7	3/21/2017
Average	24.3333	20.3333	17	14	7
Note: The drug sensitive test was determined by the agar diffusion method. the approximate steps: 1. The bacterial suspension is coated on the surface of the plate medium to dry 2 Drill the tail with a sterilized 200 μl pipette tip and the medium in the well is picked up with a needle and the hole is 7 mm in diameter. 3 Add 10 μl of different concentrations of compound to each well. 4 After 37℃in…
